# Supplementary material for: Discovery of Pyrrolidine-2,3-diones as Novel Inhibitors of P. aeruginosa PBP3
Source: Antibiotics (Basel). 2021 May 4;10(5):529. doi: 10.3390/antibiotics10050529 (PMC8147781; doi:10.3390/antibiotics10050529)
Supplement: Supplementary file 1 [file antibiotics-10-00529-s001.zip]

Archive with 1 entries (1 files):
- antibiotics-1206078-supplementary.pdf
